# Supplementary material for: Modulation of Ricin Intoxication by the Autophagy Inhibitor EACC
Source: Toxins (Basel). 2022 May 22;14(5):360. doi: 10.3390/toxins14050360 (PMC9145485; doi:10.3390/toxins14050360)
Supplement: Supplementary file 1 [file toxins-14-00360-s001.zip]

Archive with 1 entries (1 files):
- toxins-1724147-supplementary.pdf
